# Supplementary material for: Two new species of the rare Neotropical caddisfly genus Amphoropsyche Holzenthal (Trichoptera, Leptoceridae)
Source: Zookeys. 2017 Oct 10;(707):63–72. doi: 10.3897/zookeys.707.20759 (PMC5674145; doi:10.3897/zookeys.707.20759)
Supplement: XML Treatment for Amphoropsyche carchi [file zookeys.707.20759-treatment1.xml]

<!DOCTYPE tp:taxon-treatment
  PUBLIC "-//TaxonX//DTD Taxonomic Treatment Publishing DTD v0 20100105//EN" "tax-treatment-NSO.dtd">
<tp:taxon-treatment xmlns:tp="http://www.plazi.org/taxpub"><tp:treatment-meta><kwd-group><label>Taxon classification</label><kwd><named-content xmlns:xlink="http://www.w3.org/1999/xlink" content-type="kingdom">Animalia</named-content></kwd><kwd><named-content xmlns:xlink="http://www.w3.org/1999/xlink" content-type="order">Trichoptera</named-content></kwd><kwd><named-content xmlns:xlink="http://www.w3.org/1999/xlink" content-type="family">Leptoceridae</named-content></kwd></kwd-group><mixed-citation publication-type="journal"><person-group><name><surname>Rázuri-Gonzales</surname><given-names>Ernesto</given-names></name><name><surname>Holzenthal</surname><given-names>Ralph W.</given-names></name><name><surname>Ríos-Touma</surname><given-names>Blanca</given-names></name></person-group><article-title>Two new species of the rare Neotropical caddisfly genus <italic><tp:taxon-name><tp:taxon-name-part taxon-name-part-type="genus" reg="Amphoropsyche">Amphoropsyche</tp:taxon-name-part></tp:taxon-name></italic> Holzenthal (<tp:taxon-name><tp:taxon-name-part taxon-name-part-type="order">Trichoptera</tp:taxon-name-part></tp:taxon-name>, <tp:taxon-name><tp:taxon-name-part taxon-name-part-type="family">Leptoceridae</tp:taxon-name-part></tp:taxon-name>)</article-title><source>Zookeys</source><day>10</day><month>10</month><year>2017</year><volume>2017</volume><issue>707</issue><fpage>63</fpage><lpage>72</lpage><pub-id pub-id-type="doi">10.3897/zookeys.707.20759</pub-id></mixed-citation></tp:treatment-meta><tp:nomenclature><tp:taxon-name>
            <tp:taxon-name-part taxon-name-part-type="genus" reg="Amphoropsyche">Amphoropsyche</tp:taxon-name-part>
            <tp:taxon-name-part taxon-name-part-type="species" reg="carchi">carchi</tp:taxon-name-part>
            <object-id xmlns:xlink="http://www.w3.org/1999/xlink" content-type="zoobank" xlink:type="simple">http://zoobank.org/B82E8DB8-2F36-4F10-9898-74BED8262B35</object-id>
          </tp:taxon-name><tp:taxon-authority>Rázuri-Gonzales, Holzenthal &amp; Ríos-Touma</tp:taxon-authority><tp:taxon-status xmlns:xlink="http://www.w3.org/1999/xlink" xlink:type="simple">sp. n.</tp:taxon-status><xref ref-type="fig" rid="F1">Fig. 1</xref></tp:nomenclature><tp:treatment-sec sec-type="diagnosis" id="SECID0EDFAC"><title>Diagnosis.</title><p>This species is diagnosed by the structure of the inferior appendage and the phallic apparatus, especially the rounded mesal concavity, the short mesobasal lobe and the short 2nd article of the inferior appendage, and the phallobase with paired apicolateral projections each bearing a short, apical spine-like seta. This new species belongs to a group of 10 species whose males have segment X divided into a mesal process and a pair of lateral processes (<italic><tp:taxon-name><tp:taxon-name-part taxon-name-part-type="genus" reg="Amphoropsyche">A.</tp:taxon-name-part> <tp:taxon-name-part taxon-name-part-type="species" reg="ayura">ayura</tp:taxon-name-part></tp:taxon-name></italic> Holzenthal, 1985, <italic><tp:taxon-name><tp:taxon-name-part taxon-name-part-type="genus" reg="Amphoropsyche">A.</tp:taxon-name-part> <tp:taxon-name-part taxon-name-part-type="species" reg="cauca">cauca</tp:taxon-name-part></tp:taxon-name></italic> Holzenthal, 1985, <italic><tp:taxon-name><tp:taxon-name-part taxon-name-part-type="genus" reg="Amphoropsyche">A.</tp:taxon-name-part> <tp:taxon-name-part taxon-name-part-type="species" reg="choco">choco</tp:taxon-name-part></tp:taxon-name></italic> Holzenthal, 1985, <italic><tp:taxon-name><tp:taxon-name-part taxon-name-part-type="genus" reg="Amphoropsyche">A.</tp:taxon-name-part> <tp:taxon-name-part taxon-name-part-type="species" reg="flinti">flinti</tp:taxon-name-part></tp:taxon-name></italic> Holzenthal, 1985, <italic><tp:taxon-name><tp:taxon-name-part taxon-name-part-type="genus" reg="Amphoropsyche">A.</tp:taxon-name-part> <tp:taxon-name-part taxon-name-part-type="species" reg="napo">napo</tp:taxon-name-part></tp:taxon-name></italic> Holzenthal, 1985, <italic><tp:taxon-name><tp:taxon-name-part taxon-name-part-type="genus" reg="Amphoropsyche">A.</tp:taxon-name-part> <tp:taxon-name-part taxon-name-part-type="species" reg="quebrada">quebrada</tp:taxon-name-part></tp:taxon-name></italic> Holzenthal, 1985, <italic><tp:taxon-name><tp:taxon-name-part taxon-name-part-type="genus" reg="Amphoropsyche">A.</tp:taxon-name-part> <tp:taxon-name-part taxon-name-part-type="species" reg="real">real</tp:taxon-name-part></tp:taxon-name></italic> Holzenthal &amp; Ríos-Touma, 2016, <italic><tp:taxon-name><tp:taxon-name-part taxon-name-part-type="genus" reg="Amphoropsyche">A.</tp:taxon-name-part> <tp:taxon-name-part taxon-name-part-type="species" reg="spinifera">spinifera</tp:taxon-name-part></tp:taxon-name></italic> Holzenthal, 1986, <italic><tp:taxon-name><tp:taxon-name-part taxon-name-part-type="genus" reg="Amphoropsyche">A.</tp:taxon-name-part> <tp:taxon-name-part taxon-name-part-type="species" reg="stellata">stellata</tp:taxon-name-part></tp:taxon-name></italic> Holzenthal, 1985, and <italic><tp:taxon-name><tp:taxon-name-part taxon-name-part-type="genus" reg="Amphoropsyche">A.</tp:taxon-name-part> <tp:taxon-name-part taxon-name-part-type="species" reg="tandayapa">tandayapa</tp:taxon-name-part></tp:taxon-name></italic> Holzenthal &amp; Rázuri-Gonzales, 2011). Among these, <italic><tp:taxon-name><tp:taxon-name-part taxon-name-part-type="genus" reg="Amphoropsyche">A.</tp:taxon-name-part> <tp:taxon-name-part taxon-name-part-type="species" reg="carchi">carchi</tp:taxon-name-part></tp:taxon-name></italic> sp. n., is most similar to <italic><tp:taxon-name><tp:taxon-name-part taxon-name-part-type="genus" reg="Amphoropsyche">A.</tp:taxon-name-part> <tp:taxon-name-part taxon-name-part-type="species" reg="quebrada">quebrada</tp:taxon-name-part></tp:taxon-name></italic> based on the structure of the inferior appendage (short 2nd segment, deep mesal concavity in ventral view), but the mesal notch on the preanal appendage of the new species is not as deep as in <italic><tp:taxon-name><tp:taxon-name-part taxon-name-part-type="genus" reg="Amphoropsyche">A.</tp:taxon-name-part> <tp:taxon-name-part taxon-name-part-type="species" reg="quebrada">quebrada</tp:taxon-name-part></tp:taxon-name></italic>. Additionally, <italic><tp:taxon-name><tp:taxon-name-part taxon-name-part-type="genus" reg="Amphoropsyche">A.</tp:taxon-name-part> <tp:taxon-name-part taxon-name-part-type="species" reg="carchi">carchi</tp:taxon-name-part></tp:taxon-name></italic> lacks parameres in the phallic apparatus, but has a pair of apicolateral projections each with an apical spine-like seta, and the lateral process of tergum X in the new species lacks any spine-like setae apically. In the key to males of the genus provided by <xref ref-type="bibr" rid="B10">Holzenthal and Ríos-Touma (2016)</xref>, the new species will lead to <italic><tp:taxon-name><tp:taxon-name-part taxon-name-part-type="genus" reg="Amphoropsyche">A.</tp:taxon-name-part> <tp:taxon-name-part taxon-name-part-type="species" reg="spinifera">spinifera</tp:taxon-name-part></tp:taxon-name></italic>, but the paired apicolateral processes of the phallobase are not bifid as they are in <italic><tp:taxon-name><tp:taxon-name-part taxon-name-part-type="genus" reg="Amphoropsyche">A.</tp:taxon-name-part> <tp:taxon-name-part taxon-name-part-type="species" reg="spinifera">spinifera</tp:taxon-name-part></tp:taxon-name></italic>.</p></tp:treatment-sec><tp:treatment-sec sec-type="description" id="SECID0E4KAC"><title>Description.</title><p>Male. Forewing length 5.5 mm (n=1). Body and legs brown, no discernable color pattern, antennae cream colored (specimen pinned, base of wings slightly denuded). Genitalia as in Fig. <xref ref-type="fig" rid="F1">1A–D</xref>. Segment IX annular, sternum with anterior margin straight not extended anteriorly (Fig. <xref ref-type="fig" rid="F1">1A</xref>). Segment X composed of single mesal process and pair of lateral processes (Fig. <xref ref-type="fig" rid="F1">1A–B</xref>); mesal process very lightly sclerotized, slightly longer than preanal appendages, triangular, apex acute (Fig. <xref ref-type="fig" rid="F1">1B</xref>); lateral process broadly crescent-shaped, without any spine-like setae; apically, lateral process with about 5-6 small setae (Fig. <xref ref-type="fig" rid="F1">1A</xref>). Preanal appendages large, oval, fused basally but divided apically to 1/3 their lengths (apical emargination broad); with large reticulate internal gland and small subapicoventral pore (Fig. <xref ref-type="fig" rid="F1">1A–B</xref>); apically with pair of short, digitate, membranous dorsomesal processes (Fig. <xref ref-type="fig" rid="F1">1B</xref>). Inferior appendage narrow, elongate, bent dorsad from base, with short basoventral projection bearing short setae (Fig. <xref ref-type="fig" rid="F1">1A, C</xref>); in ventral view, with deep, rounded mesal concavity with sharp posterior angle; ending in bulbous, semi-membranous apex, bearing subterminal tuft of closely appressed setae emerging from membranous pocket and with prominent setae on mesal face; 2nd article of inferior appendage short, thin, slightly curved inwards in ventral view, apex <!--PageBreak-->acute; 2nd article sitting on ridge at base of mesal concavity (Fig. <xref ref-type="fig" rid="F1">1C</xref>). Phallic apparatus (Fig. <xref ref-type="fig" rid="F1">1D</xref>) with phallobase well-developed, with sclerotized apicolateral projection on each side, bearing stout apical spine-like seta; parameres absent; endothecal membranes well-developed, everted on specimen, with row of small spicules anterodorsally; phallotremal sclerite U-shaped, well-developed, triangular in lateral view.</p><fig id="F1" position="float" orientation="portrait"><label>Figure 1.</label><caption><p>
                <italic><tp:taxon-name><tp:taxon-name-part taxon-name-part-type="genus" reg="Amphoropsyche">Amphoropsyche</tp:taxon-name-part> <tp:taxon-name-part taxon-name-part-type="species" reg="carchi">carchi</tp:taxon-name-part></tp:taxon-name></italic>, new species. Male genitalia <bold>A</bold> segments IX-X, lateral <bold>B</bold> segments IX-X, dorsal <bold>C</bold> inferior appendages, ventral <bold>D</bold> phallus, lateral. IX=abdominal segment IX.</p></caption><graphic xmlns:xlink="http://www.w3.org/1999/xlink" xlink:href="zookeys-707-063-g001.jpg" position="float" orientation="portrait" xlink:type="simple" id="oo_160434.jpg"/></fig></tp:treatment-sec><tp:treatment-sec sec-type="Holotype" id="SECID0ENNAC"><title>Holotype.</title><p>
            <bold>Male. ECUADOR: Carchi</bold>: Quebrada San Francisco (Hacienda San Francisco), ca. 1.8 km W Las Juntas, <named-content xmlns:xlink="http://www.w3.org/1999/xlink" content-type="dwc:verbatimCoordinates" xlink:type="simple"><named-content content-type="geo-json" specific-use="{&#34;type&#34;:&#34;Point&#34;,&#34;coordinates&#34;:[-78.170810,0.803300]}" id="NCID0EYNAC" xlink:type="simple">00.80330°N, 78.17081°W</named-content></named-content>, el. 1241 m, 15.ii.2017, Ríos-Touma &amp; Amigo (UMSP000114269) (<named-content xmlns:xlink="http://www.w3.org/1999/xlink" content-type="dwc:institutional_code" xlink:type="simple">MECN</named-content>).</p></tp:treatment-sec><tp:treatment-sec sec-type="etymology" id="SECID0ECOAC"><title>Etymology.</title><p>This species is named after the Province of Carchi, where the type was collected.</p></tp:treatment-sec><ref-list><ref id="B10"><mixed-citation xmlns:xlink="http://www.w3.org/1999/xlink" xlink:type="simple">
          <person-group><name name-style="western"><surname>Holzenthal</surname><given-names>RW</given-names></name><name name-style="western"><surname>Ríos-Touma</surname><given-names>B</given-names></name></person-group> (<year>2016</year>) <article-title>A new Ecuadorian species of the rare Neotropical caddisfly genus <italic><tp:taxon-name><tp:taxon-name-part taxon-name-part-type="genus">Amphoropsyche</tp:taxon-name-part></tp:taxon-name></italic> Holzenthal (<tp:taxon-name><tp:taxon-name-part taxon-name-part-type="order">Trichoptera</tp:taxon-name-part></tp:taxon-name>, <tp:taxon-name><tp:taxon-name-part taxon-name-part-type="family">Leptoceridae</tp:taxon-name-part></tp:taxon-name>).</article-title> <source>ZooKeys</source> <volume>640</volume>: <fpage>59</fpage>–<lpage>67</lpage>. <ext-link xlink:type="simple" ext-link-type="doi" xlink:href="10.3897/zookeys.640.10344">https://doi.org/10.3897/zookeys.640.10344</ext-link></mixed-citation></ref></ref-list></tp:taxon-treatment>
