# Supplementary material for: Two new species of the rare Neotropical caddisfly genus Amphoropsyche Holzenthal (Trichoptera, Leptoceridae)
Source: Zookeys. 2017 Oct 10;(707):63–72. doi: 10.3897/zookeys.707.20759 (PMC5674145; doi:10.3897/zookeys.707.20759)
Supplement: XML Treatment for Amphoropsyche tandayapa [file zookeys.707.20759-treatment3.xml]

<!DOCTYPE tp:taxon-treatment
  PUBLIC "-//TaxonX//DTD Taxonomic Treatment Publishing DTD v0 20100105//EN" "tax-treatment-NSO.dtd">
<tp:taxon-treatment xmlns:tp="http://www.plazi.org/taxpub"><tp:treatment-meta><kwd-group><label>Taxon classification</label><kwd><named-content xmlns:xlink="http://www.w3.org/1999/xlink" content-type="kingdom">Animalia</named-content></kwd><kwd><named-content xmlns:xlink="http://www.w3.org/1999/xlink" content-type="order">Trichoptera</named-content></kwd><kwd><named-content xmlns:xlink="http://www.w3.org/1999/xlink" content-type="family">Leptoceridae</named-content></kwd></kwd-group><mixed-citation publication-type="journal"><person-group><name><surname>Rázuri-Gonzales</surname><given-names>Ernesto</given-names></name><name><surname>Holzenthal</surname><given-names>Ralph W.</given-names></name><name><surname>Ríos-Touma</surname><given-names>Blanca</given-names></name></person-group><article-title>Two new species of the rare Neotropical caddisfly genus <italic><tp:taxon-name><tp:taxon-name-part taxon-name-part-type="genus" reg="Amphoropsyche">Amphoropsyche</tp:taxon-name-part></tp:taxon-name></italic> Holzenthal (<tp:taxon-name><tp:taxon-name-part taxon-name-part-type="order">Trichoptera</tp:taxon-name-part></tp:taxon-name>, <tp:taxon-name><tp:taxon-name-part taxon-name-part-type="family">Leptoceridae</tp:taxon-name-part></tp:taxon-name>)</article-title><source>Zookeys</source><day>10</day><month>10</month><year>2017</year><volume>2017</volume><issue>707</issue><fpage>63</fpage><lpage>72</lpage><pub-id pub-id-type="doi">10.3897/zookeys.707.20759</pub-id></mixed-citation></tp:treatment-meta><tp:nomenclature><tp:taxon-name>
            <tp:taxon-name-part taxon-name-part-type="genus" reg="Amphoropsyche">Amphoropsyche</tp:taxon-name-part>
            <tp:taxon-name-part taxon-name-part-type="species" reg="tandayapa">tandayapa</tp:taxon-name-part>
            <object-id xmlns:xlink="http://www.w3.org/1999/xlink" content-type="zoobank" xlink:type="simple">urn:lsid:zoobank.org:act:405CE4BA-B14D-4CEB-827E-BFE295FD12F0</object-id>
          </tp:taxon-name><tp:taxon-authority>Holzenthal &amp; Rázuri-Gonzales, 2011</tp:taxon-authority></tp:nomenclature><tp:treatment-sec sec-type="New record" id="SECID0ETIAE"><title>New record.</title><p>
            <bold>ECUADOR: Pichincha</bold>: Bellavista Cloud Forest Reserve and Lodge, small stream, pan trap, <named-content xmlns:xlink="http://www.w3.org/1999/xlink" content-type="dwc:verbatimCoordinates" xlink:type="simple"><named-content content-type="geo-json" specific-use="{&#34;type&#34;:&#34;Point&#34;,&#34;coordinates&#34;:[-78.689580,-0.012120]}" id="NCID0E5IAE" xlink:type="simple">0.01212°S, 78.68958°W</named-content></named-content>, 13–14.vii.2017, el. 2614 m, col. Andrea Tapia, 2 males (<named-content xmlns:xlink="http://www.w3.org/1999/xlink" content-type="dwc:institutional_code" xlink:type="simple">MECN</named-content>).</p></tp:treatment-sec></tp:taxon-treatment>
